# Supplementary material for: Mixed-Linkage Glucan Is the Main Carbohydrate Source and Starch Is an Alternative Source during Brachypodium Grain Germination
Source: Int J Mol Sci. 2023 Apr 6;24(7):6821. doi: 10.3390/ijms24076821 (PMC10095428; doi:10.3390/ijms24076821)
Supplement: Supplementary file 1 [file ijms-24-06821-s001.zip]

Archive with 1 entries (1 files):
- ijms-2279056-supplementary.pdf
